# Supplementary material for: Characteristics of In-Vitro Starch Digestibility in Wheat Bread with Arabinoxylans, Baked Using Sourdough or Postponed Baking Methods
Source: Molecules. 2025 Apr 11;30(8):1722. doi: 10.3390/molecules30081722 (PMC12029739; doi:10.3390/molecules30081722)
Supplement: Supplementary file 1 [file molecules-30-01722-s001.zip]

Archive with 1 entries (1 files):
- molecules-3460703-supplementary.pdf
